# Supplementary material for: 3-(((1S,3S)-3-((R)-Hydroxy(4-(trifluoromethyl)phenyl)methyl)-4-oxocyclohexyl)methyl)pentane-2,4-dione: Design and Synthesis of New Stereopure Multi-Target Antidiabetic Agent
Source: Molecules. 2022 May 19;27(10):3265. doi: 10.3390/molecules27103265 (PMC9146474; doi:10.3390/molecules27103265)
Supplement: Supplementary file 1 [file molecules-27-03265-s001.zip]

Archive with 1 entries (1 files):
- molecules-1696111-supplementary.pdf
